# Supplementary material for: Lactobacillus plantarum and Bifidobacterium longum Alleviate High-Fat Diet-Induced Obesity and Depression/Cognitive Impairment-like Behavior in Mice by Upregulating AMPK Activation and Downregulating Adipogenesis and Gut Dysbiosis
Source: Nutrients. 2024 Nov 7;16(22):3810. doi: 10.3390/nu16223810 (PMC11597813; doi:10.3390/nu16223810)
Supplement: Supplementary file 1 [file nutrients-16-03810-s001.zip]

Archive with 1 entries (1 files):
- nutrients-3288673-supplementary.pdf
